# Supplementary material for: Microbiological Quality and Antimicrobial Resistance of Commercial Probiotic Products for Food-Producing Animals
Source: Antibiotics (Basel). 2024 Feb 1;13(2):148. doi: 10.3390/antibiotics13020148 (PMC10885956; doi:10.3390/antibiotics13020148)
Supplement: Supplementary file 1 [file antibiotics-13-00148-s001.zip]

Archive with 1 entries (1 files):
- antibiotics-2809014-supplementary.pdf
